# Supplementary material for: Can Plantar Pressure Distribution During Gait Be Estimated from Quiet Stance in Healthy Individuals?
Source: J Funct Morphol Kinesiol. 2025 Aug 5;10(3):301. doi: 10.3390/jfmk10030301 (PMC12372002; doi:10.3390/jfmk10030301)
Supplement: Supplementary file 1 [file jfmk-10-00301-s001.zip]

Archive with 1 entries (1 files):
- jfmk-3757078-supplementary.pdf
